# Supplementary material for: Synthesis and Thiol-Ene Photopolymerization of Bio-Based Hybrid Aromatic–Aliphatic Monomers Derived from Limonene, Cysteamine and Hydroxycinnamic Acid Derivatives
Source: Polymers (Basel). 2024 Nov 26;16(23):3295. doi: 10.3390/polym16233295 (PMC11644351; doi:10.3390/polym16233295)
Supplement: Supplementary file 1 [file polymers-16-03295-s001.zip]

Archive with 1 entries (1 files):
- polymers-3315839-supplementary.pdf
